# Supplementary material for: Intracellular “In Silico Microscopes”—Comprehensive 3D Spatio-Temporal Virus Replication Model Simulations
Source: Viruses. 2024 May 24;16(6):840. doi: 10.3390/v16060840 (PMC11209084; doi:10.3390/v16060840)
Supplement: Supplementary file 1 [file viruses-16-00840-s001.zip]

Archive with 3 entries (2 files):
- supplFilm/
- supplFilm/movieS2.mp4
- supplFilm/movieS1.mp4
